# Supplementary material for: Communal breeding by women is associated with lower investment from husbands
Source: Evol Hum Sci. 2022 Oct 20;4:e50. doi: 10.1017/ehs.2022.47 (PMC10426074; doi:10.1017/ehs.2022.47)
Supplement: Supplementary file 1 [file S2513843X22000470sup.zip]

Archive with 2 entries (2 files):
- S2513843X22000470sup002.docx
- S2513843X22000470sup001.docx
